# Supplementary material for: Clinical Significance of a Novel Tumor Progression-Associated Immune Signature in Colorectal Adenocarcinoma
Source: Front Cell Dev Biol. 2021 Feb 25;9:625212. doi: 10.3389/fcell.2021.625212 (PMC7959763; doi:10.3389/fcell.2021.625212)
Supplement: Supplementary file 2 [file Data_Sheet_1.XLSX]

## Sheet: Sheet1
id	sex	age	Tumor location	Differentiation	T	N	M	Recurrence and metastasis time (months)	Whether recurrence and metastasis	Total survival time (months)	是否生存	Whether to undergo chemotherapy or targeted/immunotherapy and plan after surgery	BMP4	CXCL3	GZMB	LGR5	PTGDR	IL1R2	PLAU
1	female	62	乙状结肠	Moderate differentiation	3	0	0	49	0	49	0	卡培他滨	7.91	5.292	10.865	16.28	7.596	3.938	13.727
2	male	74	乙状结肠	Moderate differentiation	3	2	0	38	1	50	1	奥沙利铂+卡培他滨	13.648	12.608	1.848	1.228	6.556	7.28	12.77
3	male	48	直肠	Moderate differentiation	3	1	0	78	0	78	0	奥沙利铂+卡培他滨	5.31	13.32	4.584	3.22	5.236	7.429	1.009
4	male	62	乙状结肠	Moderate differentiation	3	3	1	18	1	40	1	奥沙利铂+卡培他滨	25.456	1	3.88	19.548	4.768	20.899	3.103
5	male	72	直肠	Moderate differentiation	3	0	0	78	0	78	0	XELOX化疗方案：奥沙利铂联合卡培他滨	4.659	2.136	7.776	2.908	4.364	0.364	1.367
6	female	55	直肠	Moderate differentiation	3	0	0	78	0	78	0	卡培他滨	7.013	6.015	1.382	3.496	41.952	37.306	1.38
7	male	61	直肠	Moderate differentiation	3	0	0	78	0	78	0	MV-X线放疗	10.467	10.296	4.512	8.316	1.268	10.49	1.787
8	male	55	直肠	Moderate differentiation	3	2	0	78	0	78	0	放疗+卡培他滨	7.083	2.696	2.555	21.08	16.766	47.38	2.944
9	male	52	乙状结肠	Moderate differentiation，部分Mucinous adenocarcinoma	3	0	0	78	0	78	0	卡培他滨	9.808	1.91	6.368	1.109	35.144	30.774	3.588
10	male	56	横结肠	Poorly differentiated	3	1	0	34	1	55	1	XELOX化疗方案：奥沙利铂联合卡培他滨	23.921	7.624	1.492	1.604	1.378	3.806	9.711
11	male	64	直肠	Poorly differentiated	3	2	0	25	1	38	1	奥沙利铂+卡培他滨	8.9	10.212	6.847	3.2	11.135	19.021	1.31
12	male	39	直肠	Moderate differentiation	3	0	0	73	0	73	0	卡培他滨	16.53	1.224	9.96	18.538	5.688	12.962	2.085
13	male	47	升结肠	Moderate differentiation，部分呈Mucinous adenocarcinoma	3	0	0	73	0	73	0	XELOX化疗方案：奥沙利铂联合卡培他滨	4.148	14.009	13.272	1.188	2.308	3.297	2.373
14	male	80	直肠及乙状结肠双原发	well-Moderate differentiation	3；is	0；0	0	72	0	72	0	放疗	5.583	16.776	10.536	1.288	3.52	25.045	4.87
15	female	59	升结肠	Moderate differentiation	3	0	0	28	1	60	1	卡培他滨	9.592	4.86	2.132	4.388	4.68	5.332	8.431
16	male	61	直肠	Moderate differentiation	3	0	0	72	0	72	0	Folfox4：奥沙利铂+亚叶酸钙+氟尿嘧啶	1	2.4	6.024	18.896	7.376	24.386	1.627
17	female	41	乙状结肠	Moderate differentiationMucinous adenocarcinoma	3	2	0	69	0	69	0	奥沙利铂+卡培他滨	1.512	4.776	7.92	7.884	10.208	1.024	2.608
18	male	76	升结肠	Mucinous adenocarcinoma	3	0	0	20	1	49	1	卡培他滨	14.324	6.388	2.341	4.508	5.636	2.863	4.263
19	female	47	直肠	Moderate differentiation	3	0	0	66	0	66	0	放疗+口服卡培他滨	5.096	5.016	13.248	2.56	2.368	19.064	2.146
20	male	57	直肠	Poorly differentiated，伴粘液分泌	3	2	0	17	1	28	1	奥沙利铂+卡培他滨	2.408	4.769	6.176	5.352	13.08	1.857	3.899
21	male	52	直肠	Well-Moderate differentiation	3	1	0	66	0	66	0	奥沙利铂+卡培他滨	3.08	1.128	8.496	5.679	4.136	2.805	2.622
22	female	70	直肠	Moderate differentiation	3	0	0	65	0	65	0	放疗+口服卡培他滨	3.864	0.96	9.504	3.919	5.436	11.032	6.211
23	male	69	多原发结肠癌，乙状结肠；升结肠	Moderate differentiation	2；3	0；0	0	66	0	66	0	XELOX化疗方案：奥沙利铂联合卡培他滨	3.752	3.408	9.408	8.675	5.28	10.319	1.752
24	male	67	直肠	Moderate differentiation	3	1	0	66	0	66	0	XELOX化疗方案：奥沙利铂联合卡培他滨	10.813	9.672	4.92	4.052	1.816	2.597	3.005
25	male	73	直肠	Moderate differentiation	3	0	0	66	0	66	0	卡培他滨	1.456	17.346	19.672	11.323	20.328	3.008	1.369
26	female	70	乙状结肠	Moderate differentiation	3	0	0	65	0	65	0	卡培他滨	2.576	2.112	2.136	13.716	6.976	1.875	1.626
27	male	73	直肠	Moderate differentiation	3	1	0	18	1	42	0	奥沙利铂+卡培他滨	19.896	6.028	9.797	2.24	11.748	5.558	9.797
28	female	61	降结肠	Moderate differentiation，伴粘液分泌	2	0	0	65	0	65	0	奥沙利铂+卡培他滨	19.544	11.136	8.712	1.448	7.544	15.096	8.727
29	female	74	直肠	Moderate differentiation	3	0	0	64	0	64	0	卡培他滨	3.052	13.74	1.2	13.596	26.863	7.987	6.094
30	female	59	直肠	Moderate differentiation	2	2	0	10	1	18	1	奥沙利铂+卡培他滨	11.308	8.729	5.012	4.38	11.172	2.155	5.769
31	male	65	多原发，直肠；乙状结肠	Moderate differentiation	4；4	2；2	0	12	1	38	1	奥沙利铂+卡培他滨	4.128	8.55	1.428	2.46	4.156	1.078	2.261
32	female	54	直肠	Moderate differentiation	3	0	0	64	0	64	0	卡培他滨	7.084	5.328	13.656	19.73	4.34	9.353	5.302
33	female	66	直肠	Moderate differentiation	3	0	0	64	0	64	0	放疗+口服卡培他滨	20.636	10.456	4.176	6.448	6.544	1.812	4.746
34	male	80	直肠	Well-Moderate differentiation	3	0	0	14	1	26	1	卡培他滨	4.492	8.756	1.724	3.476	8.4	9.854	2.191
35	male	49	直肠	Well-Moderate differentiation	3	0	0	63	0	63	0	卡培他滨	10.808	21.476	1.512	10.772	3.056	2.564	5.526
36	female	43	直肠	Moderate differentiation	3	1	0	39	1	58	1	奥沙利铂+卡培他滨	1.232	10.884	11.685	8.912	9.44	4.32	3.933
37	female	56	直肠	Moderate differentiation	3	0	0	63	0	63	0	卡培他滨	1.736	16.196	1.032	15.22	5.876	1.724	6.364
38	male	70	双原发乙状结肠	Moderate differentiation	3	0	0	62	0	62	0	卡培他滨	2.856	12.108	5.328	5.108	4.824	9.4	6.018
39	male	70	直肠	Moderate differentiation	3	0	0	62	0	62	0	卡培他滨	12.04	16.932	3.192	6.7	6.884	38.177	8.996
40	male	77	直肠	Well-Moderate differentiation	2	1	0	45	0	45	1	奥沙利铂+卡培他滨	1.372	2.976	2.232	1.068	2.656	2.645	1.995
41	female	64	直肠	Moderate differentiation	4	1	0	15	1	35	1	Folfox4：奥沙利铂+亚叶酸钙+氟尿嘧啶	1.916	2.337	1.64	3.904	4.496	4.808	8.773
42	male	69	升结肠	Moderate differentiation	3	0	0	60	0	60	0	奥沙利铂+卡培他滨	11.377	23.148	7.441	24.296	4.36	2.644	6.463
43	male	59	直肠	Moderate differentiation	3	1	0	60	0	60	0	奥沙利铂+卡培他滨	5.352	12.608	3.959	8.316	19.668	9.864	7.176
44	male	65	直肠	Well-Moderate differentiation	3	1	0	60	0	60	0	奥沙利铂+卡培他滨	4.901	10.884	8.57	8.912	3.184	14.276	6.194
45	male	79	乙状结肠	Moderate differentiation	3	0	0	12	1	60	0	卡培他滨	3.528	13.958	3.456	4.652	7.652	1.527	4.455
46	male	84	直肠	Moderate differentiation	3	1	0	60	0	60	0	奥沙利铂+卡培他滨	31.35	19.008	10.684	19.004	3.5	3.676	3.816
47	male	76	直肠	Moderate differentiation	3	1	0	60	0	60	0	奥沙利铂+卡培他滨	20.055	10.52	14.296	24.844	5.196	2.092	13.84
48	male	61	直肠	Moderate differentiation	2	0	0	60	0	60	0	卡培他滨	6.3	27.14	6.816	5.516	4.096	7.084	3.937
49	male	48	直乙交界	Moderate differentiation	3	2	0	19	1	40	1	奥沙利铂+卡培他滨	13.024	9.016	3.103	2.576	19.052	3.406	7.863
50	male	53	直肠	Moderate differentiation	3	0	0	60	0	60	0	卡培他滨	17.484	7.668	1.704	22.704	4.46	1	6.743
51	female	59	直肠	Well-Moderate differentiation	3	0	0	60	0	60	0	卡培他滨	8.176	10.46	10.416	9.6	3.172	2.568	4.476
52	male	57	直肠	Moderate differentiation	3	1	0	57	1	60	0	贝伐单抗++奥沙利铂+雷替曲塞	30.713	7.624	9.966	13.716	49.016	1.772	5.63
53	female	75	左半结肠	Moderate differentiation	4	0	0	20	0	20	1	卡培他滨	13.196	10	1.032	7.224	3.552	4.299	23.418
54	male	60	直肠	Moderate differentiation	3	2	0	16	1	39	1	奥沙利铂+卡培他滨	42.028	17.695	4.496	7.928	5.528	2.171	5.374
55	male	63	直肠	Moderate differentiation	3	1	0	33	1	40	1	奥沙利铂+卡培他滨	1.764	7.428	22.058	10.952	27.368	2.612	6.076
56	female	64	直肠	Moderate differentiation	3	1	0	36	1	57	0	放疗+奥沙利铂+卡培他滨	2.044	23.148	1.599	24.296	3.174	4.549	6.361
57	female	75	直肠	Moderate differentiation	3	2	0	23	1	34	1	奥沙利铂+卡培他滨	21.556	8.044	4.182	2.972	1	4.566	10.53
58	female	70	乙状结肠	Moderate differentiation	3	1	0	57	0	57	0	FolFox：奥沙利铂+氟尿嘧啶	15.142	5	4.723	33.36	3.476	2.772	7.585
59	male	52	直肠	Moderate differentiationMucinous adenocarcinoma	3	2	0	3	1	20	1	奥沙利铂+亚叶酸钙+氟尿嘧啶	18.124	6.832	4.838	4.528	4.488	3.329	6.76
60	female	41	直肠	Moderate differentiation	3	1	0	56	0	56	0	放疗+口服卡培他滨	14.565	7.428	12.912	10.952	4.956	2.232	7.45
61	male	34	直乙交界	Poorly differentiated	3	2	0	48	1	56	0	XELOX：奥沙利铂+卡培他滨	13.152	14.336	7.084	2.008	17.644	2.741	5.647
62	female	55	直肠	Moderate-Poorly differentiated	3	0	0	56	0	56	0	卡培他滨	16.947	14.98	11.391	9.28	4.032	42.399	5.754
63	female	56	直肠	Moderate differentiation	3	1	0	56	0	56	0	放疗+奥沙利铂+卡培他滨	10.562	4.6	6.228	2.574	2.464	10.018	4.716
64	male	53	直肠	Moderate differentiation	3	1	0	56	0	56	0	奥沙利铂+卡培他滨	31.43	4.968	1.008	2.508	1.264	3.82	2.761
65	male	70	乙状结肠	Moderate differentiation	3	0	0	55	0	55	0	卡培他滨	10.944	18.896	4.104	2.979	8.712	6.907	6.473
66	female	74	升结肠癌新辅助化疗后	Moderate differentiation	3	0	0	51	0	51	0	伊利替康+替吉奥	5.256	9.071	2.304	4.075	5.28	5.192	4.978
67	male	63	右半结肠	Poorly differentiated	4	0	0	22	1	41	1	奥沙利铂+卡培他滨	14.936	4.836	2.868	18.788	1.872	3.395	26.39
68	male	59	直肠	Moderate differentiation	3	2	0	10	1	25	1	奥沙利铂+卡培他滨	3.408	8.643	3.736	3.86	8.7	2.24	15.361
69	male	74	乙状结肠	Moderate differentiation	3	1	0	33	1	55	0	奥沙利铂+卡培他滨	4.2	14.98	12.424	9.28	13.803	9.422	3.258
70	male	78	直肠	Moderate differentiation	3	2	0	14	1	25	1	奥沙利铂+卡培他滨	2.34	8.082	6.62	13.284	4.336	11.983	8.366
71	male	66	直肠	Moderate differentiation	3	0	0	55	0	55	0	放疗+口服卡培他滨	15.341	11.641	2.988	4.378	4.539	14.627	2.257
72	male	76	直肠	Moderate differentiation	3	1	0	8	1	25	1	奥沙利铂+卡培他滨	7.846	1.012	4.309	85.56	8.792	2.336	3.22
73	male	73	直肠	Moderate differentiation	3	0	0	54	0	54	0	卡培他滨	13.285	8.28	13.182	4.94	3.488	4.867	3.39
74	male	72	乙状结肠	Moderate differentiation	4	0	0	54	0	54	0	卡培他滨	7.845	4.144	5.22	15.806	10.848	7.217	4.135
75	male	66	升结肠	Moderate differentiation	4	0	0	54	0	54	0	XELOX化疗方案：奥沙利铂联合卡培他滨	19.548	15.848	22.877	3.724	30.497	4.656	1.999
76	female	44	直肠	Mucinous adenocarcinoma	3	2	0	18	1	40	1	奥沙利铂+卡培他滨	27.236	9.144	7.708	9.436	7.876	5.275	12.649
77	male	73	直肠	Moderate differentiation	3	0	0	52	0	52	0	卡培他滨	1.188	15.764	15.747	8.839	8.44	17.842	5.702
78	male	66	直肠	Moderate differentiation	4	2	0	14	1	19	1	奥沙利铂+卡培他滨	2.332	8.079	2.828	11.032	6.54	2.417	12.66
79	male	46	直肠	Well-Moderate differentiation	4	0	0	52	0	52	0	放疗+口服卡培他滨	2.304	14.98	3.427	13.187	10.184	6.384	3.357
80	female	39	直肠	Moderate differentiation	3	2	0	52	0	52	0	XELOX：奥沙利铂+卡培他滨	4.572	11.323	1.188	6.352	3.587	1.21	3.554
81	female	55	直肠	Moderate differentiation	3	0	0	51	0	51	0	卡培他滨	0.72	4.424	48.42	5.952	2.416	8.008	6.529
82	male	79	直肠	Moderate differentiation	3	2	0	51	0	51	0	奥沙利铂+卡培他滨	2.772	3.724	11.035	11.323	10.136	4.507	3.528
83	male	68	直肠	Moderate differentiation	3	0	0	51	0	51	0	异长春花碱	3.492	9.156	1.872	13.78	5.104	15.994	1.66
84	male	55	横结肠	Well differentiated	3	0	0	49	0	49	0	Folfiri：伊立替康+左亚叶酸钙+氟尿嘧啶	8.88	20.896	13.072	18.148	13.248	2.753	3.938
85	female	41	直肠	Moderate differentiation	3	2	0	51	0	51	0	奥沙利铂+卡培他滨	1.404	18.2	47.564	16.712	9.904	6.706	4.535
86	female	45	直肠	Moderate differentiation	3	1	0	51	0	51	0	XELOX：奥沙利铂+卡培他滨	3.24	20.72	1.656	8.824	130.32	2.817	10.085
87	male	61	直肠	Moderate differentiation	4	1	0	2	1	38	1	伊立替康+卡培他滨+贝伐珠单抗	13.392	5.936	14.984	2.66	1.496	5.284	14.059
88	male	51	直肠	Moderate differentiation	3	1	0	51	0	51	0	奥沙利铂+卡培他滨	1.116	1.624	70.848	12.176	5.344	14.447	5.039
89	female	68	右半结肠	Well differentiated	3	0	0	51	0	51	0	卡培他滨	1.548	2.24	21.104	16.032	23.569	10.95	3.341
90	male	61	直肠	Moderate differentiation	2	2	0	51	0	51	0	XELOX：奥沙利铂+卡培他滨	1.476	17.444	2.736	34.784	20.88	7.507	6.624
91	female	44	直肠	Well differentiated	3	0	0	50	0	50	0	放疗+口服卡培他滨	5.19	12.74	1.296	1.432	6.516	3.878	4.274
92	male	71	直肠	Moderate differentiation	3	1	0	15	1	26	1	XELOX：奥沙利铂+卡培他滨	2.496	1.323	1.968	3.836	4.08	1.273	1.964
93	female	45	乙状结肠	Moderate differentiation	3	1	0	22	1	37	1	XELOX化疗方案：奥沙利铂联合卡培他滨	10.68	4.008	6.478	2.424	22.088	2.231	21.12
94	male	54	直肠	Moderate differentiation	3	1	0	49	0	49	0	Folfox4：奥沙利铂+亚叶酸钙+氟尿嘧啶	19.48	13.416	3.504	9.032	1	4.373	3.782
95	male	60	直肠	Moderate differentiation	3	2	0	49	0	49	0	奥沙利铂+卡培他滨	11.136	12.828	5.956	1	7.236	4.823	6.297
96	female	74	直肠	Moderate differentiation	3	1	0	49	0	49	0	奥沙利铂+卡培他滨	11.264	7.908	9.451	36.68	3.564	4.67	4.628
97	male	73	直肠	Moderate differentiation	3	0	0	49	0	49	0	卡培他滨	6.28	13.78	6.352	11.848	7.2	4.281	13.829
98	female	73	直肠	Moderate differentiation	3	0	0	49	0	49	0	卡培他滨	3.78	1.736	12.404	11.976	2.556	3.112	5.13
99	male	85	远端胃	Moderate-Poorly differentiated	3	1	0	22	1	28	1	奥沙利铂+卡培他滨	15.92	14.068	1.808	9.372	8.892	3.537	8.668
100	female	61	左半结肠	Moderate differentiation	4	0	0	10	1	27	1	奥沙利铂+卡培他滨	5.216	8.754	5.892	7.046	7.456	2.998	12.221
101	male	69	直肠	Moderate differentiation	3	0	0	49	0	49	0	卡培他滨	1.656	18.816	3.024	9.144	3.168	3.92	5.755
102	male	57	直肠	Moderate differentiation	3	1	0	49	0	49	0	奥沙利铂+卡培他滨	11.984	14.964	3.94	12.552	9.324	3.666	5.534
103	male	69	直肠	Moderate differentiation	3	2	0	15	1	30	1	奥沙利铂+卡培他滨	15.876	12.168	5.412	3.828	10.452	2.451	4.457
104	female	55	直肠	Moderate differentiation	4	0	0	48	0	48	0	奥沙利铂+卡培他滨	1.116	11.102	2.568	6.156	4.32	4.041	6.774
105	male	77	直肠	Moderate differentiation	3	1	0	48	0	48	0	奥沙利铂+卡培他滨	17.168	4.824	9.4	6.276	9.396	2.729	8.661
106	female	56	右半结肠	Moderate differentiation	3	1	0	48	0	48	0	奥沙利铂+卡培他滨	9.624	15.61	1	1.412	7.596	2.564	7.653
107	female	57	直肠	Moderate differentiation	4	2	0	11	1	23	1	奥沙利铂+卡培他滨	24.592	8.726	4.42	6.104	2.112	1.068	11.998
108	male	29	直肠	Mucinous adenocarcinoma	3	1	0	20	1	30	1	奥沙利铂+卡培他滨	17.896	13.148	4.188	2.548	3.107	1.757	10.384
109	female	47	直肠	Moderate differentiation	3	0	0	42	0	42	0	放疗+口服卡培他滨	18.587	10.46	17.794	9.6	15.224	4.096	6.124
110	male	71	直肠	Moderate differentiation	3	0	0	47	0	47	0	卡培他滨	9.304	18.186	2.092	1.564	21.996	4.107	4.382
111	male	59	直肠	Moderate differentiation	3	2	0	34	1	47	0	贝伐单抗++奥沙利铂+卡培他滨	2.044	19.134	16.81	33.36	3.803	5.092	7.961
112	female	37	直肠	Moderate differentiation	3	0	0	47	0	47	0	放疗+口服卡培他滨	18.464	12.25	3.676	18.424	10.548	4.064	3.004
113	male	65	直肠	Well-Moderate differentiation	3	0	0	32	1	47	0	卡培他滨	1.176	8.952	36.244	18.408	17.776	1.887	6.891
114	male	51	直肠	Moderate differentiation	4	2	0	46	0	46	0	XELOX：奥沙利铂+卡培他滨	7.504	14.112	1.992	8.716	22.836	4.816	13.96
115	male	51	升结肠	Moderate-Poorly differentiated	3	0	0	46	0	46	0	卡培他滨	7.8	9.296	9.864	1.104	7.128	4.383	3.647
116	male	62	直肠	Moderate differentiation	3	2	0	46	0	46	0	XELOX：奥沙利铂+卡培他滨	15.792	12.432	1.772	1.732	12.144	3.274	3.726
117	female	42	直肠	Moderate differentiation	4	0	0	14	1	37	1	伊立替康+贝伐珠单抗	15.328	10.14	4.616	8.844	5.784	3.118	2.576
118	female	41	乙状结肠	Moderate differentiation	3	1	0	46	0	46	0	奥沙利铂+卡培他滨	1.68	12.166	2.772	2.136	5.016	10.615	5.515
119	female	72	直肠	Moderate differentiation	2	1	0	46	0	46	0	奥沙利铂+卡培他滨	9.056	15.26	2.644	1.848	6.864	4.938	2.678
120	male	56	直肠	Moderate differentiation	3	2	0	23	1	38	1	奥沙利铂+卡培他滨	13.38	14.64	3.107	10.884	9.036	11.146	5.995
121	male	62	乙状结肠	Moderate differentiation	3	0	0	46	0	46	0	卡培他滨	6.624	11.144	14.276	4.456	7.272	5.742	8.429
122	female	67	直肠	Well-Moderate differentiation	2	0	0	23	1	44	0	奥沙利铂+卡培他滨	19.096	11.462	15.334	6.052	15.532	3.459	6.131
123	male	78	直肠	Moderate differentiation	3	1	0	44	0	44	0	奥沙利铂+卡培他滨	1.384	12.108	9.102	5.108	12.72	3.187	6.619
124	female	56	直肠	Moderate differentiation	4	2	0	15	1	27	1	奥沙利铂+卡培他滨	7.372	9.333	5.704	11.072	16.032	1.186	14.023
125	male	53	直肠	Moderate differentiation	3	0	0	41	0	41	0	卡培他滨	2.184	7.668	2.911	22.704	9.636	2.188	1.115
126	female	49	直肠	Moderate differentiation	3	1	0	41	0	41	0	奥沙利铂+卡培他滨	2.94	27.14	11.644	5.516	12.787	5.58	4.058
127	male	62	直肠	Moderate differentiation	2	1	0	40	0	40	0	放疗+口服卡培他滨	7.186	10.52	12.72	24.844	12.012	2.649	2.062
128	female	79	右半结肠	Moderate differentiation	4	1	0	1	1	23	1	（脑转移）放疗	4.656	15.491	4.924	5.924	4.952	2.245	9.292
129	female	63	直肠	Moderate differentiation	3	0	0	40	0	40	0	奥沙利铂+卡培他滨	1.316	19.008	10.554	19.004	11.44	2.982	1
